# Supplementary material for: Adjusting plasma or serum zinc concentrations for inflammation: Biomarkers Reflecting Inflammation and Nutritional Determinants of Anemia (BRINDA) project
Source: Am J Clin Nutr. 2020 Apr 8;111(4):927–37. doi: 10.1093/ajcn/nqz304 (PMC7138668; doi:10.1093/ajcn/nqz304)
Supplement: nqz304_Supplemental_File [file nqz304_supplemental_file.zip]

Archive with 2 entries (2 files):
- BRINDA zinc& inflammation AJCN OSM FIGS 10212019.docx
- BRINDA zinc& inflammation AJCN OSM TBLS 10222019.docx
